# Supplementary material for: 1,7-Dimethyl­penta­cyclo­[5.4.0.02,6.03,10.05,9]undecane-8,11-dione
Source: Acta Crystallogr Sect E Struct Rep Online. 2010 Jul 3;66(Pt 8):o1901–2. doi: 10.1107/S1600536810025055 (PMC3007444; doi:10.1107/S1600536810025055)
Supplement: Supplementary file 2 [file e-66-o1901-Isup2.hkl]

# 
# h,k,l, Fc-squared, Fo-squared, sigma(Fo-squared) and status flag 
# 
data_I
_shelx_title ' gk10ken2 in P2(1)2(1)2(1)' 
_shelx_refln_list_code          4 
_shelx_F_calc_maximum      120.22 
_exptl_crystal_F_000       432.00 
_reflns_d_resolution_high  0.8291 
 
loop_ 
 _symmetry_equiv_pos_as_xyz 
 'x, y, z' 
 '-x+1/2, -y, z+1/2' 
 'x+1/2, -y+1/2, -z' 
 '-x, y+1/2, -z+1/2' 
 
_cell_length_a     7.7914 
_cell_length_b     8.2149 
_cell_length_c    15.4830 
_cell_angle_alpha  90.000 
_cell_angle_beta   90.000 
_cell_angle_gamma  90.000 
 
_shelx_F_squared_multiplier     1.000 
 
loop_ 
 _refln_index_h 
 _refln_index_k 
 _refln_index_l 
 _refln_F_squared_calc 
 _refln_F_squared_meas 
 _refln_F_squared_sigma 
 _refln_observed_status 
   2   0   0      635.52      651.35     10.82 o 
   4   0   0     1090.05     1061.84     12.90 o 
   6   0   0        7.75        7.27      1.03 o 
   8   0   0       32.92       36.22      0.83 o 
   1   1   0     7790.23     7163.67    189.94 o 
   2   1   0       54.47       57.89      0.83 o 
   3   1   0      104.24      126.50      2.29 o 
   4   1   0        0.93        2.23      0.13 o 
   5   1   0      343.88      348.26      6.93 o 
   6   1   0      265.13      242.39      5.26 o 
   7   1   0        3.33        4.62      0.23 o 
   8   1   0      174.34      171.76      1.55 o 
   9   1   0       15.57       13.64      0.36 o 
   1   2   0      105.87      108.18      2.97 o 
   2   2   0     1109.43     1131.30     13.13 o 
   3   2   0      114.39      134.17      1.54 o 
   4   2   0      686.96      766.88      8.94 o 
   5   2   0       83.67       95.92      2.48 o 
   6   2   0      108.47      109.26      4.06 o 
   7   2   0      606.35      566.12      4.60 o 
   8   2   0       48.79       46.78      0.70 o 
   9   2   0        1.31        1.48      0.15 o 
   1   3   0      591.14      616.76      9.57 o 
   2   3   0      118.29      129.25      3.31 o 
   3   3   0      621.51      659.91     11.21 o 
   4   3   0        0.44        0.17      0.21 o 
   5   3   0      282.15      263.73      7.69 o 
   7   3   0       25.37       22.27      0.47 o 
   8   3   0      114.37      111.75      1.40 o 
   0   4   0     1518.29     1593.08     34.31 o 
   1   4   0      500.20      498.08      7.96 o 
   2   4   0       60.01       66.88      1.51 o 
   3   4   0      445.14      473.12     10.95 o 
   4   4   0      306.10      284.44      7.14 o 
   5   4   0       96.00       97.38      3.23 o 
   6   4   0      249.13      212.94      2.31 o 
   7   4   0      142.86      147.56      1.93 o 
   8   4   0        9.91       10.54      0.31 o 
   1   5   0      304.64      320.98      5.47 o 
   2   5   0      124.43      129.79      2.61 o 
   3   5   0      320.85      296.42      5.22 o 
   4   5   0      706.98      667.96     10.92 o 
   5   5   0        2.97        3.32      0.24 o 
   6   5   0        9.11       10.06      0.43 o 
   7   5   0       18.36       17.17      0.47 o 
   8   5   0       12.71       10.01      0.28 o 
   0   6   0       53.07       48.80      1.92 o 
   1   6   0      408.02      389.83      6.66 o 
   2   6   0      733.09      707.06     11.48 o 
   3   6   0       84.74       79.52      2.82 o 
   4   6   0      417.35      396.28      5.46 o 
   5   6   0       59.30       58.25      0.84 o 
   6   6   0        1.28        1.15      0.20 o 
   7   6   0       81.20       82.15      1.31 o 
   1   7   0      111.11       90.38      1.90 o 
   2   7   0       44.58       48.80      1.28 o 
   3   7   0       13.95       16.68      0.69 o 
   4   7   0      208.56      201.65      6.56 o 
   5   7   0       85.42       84.12      2.51 o 
   6   7   0       63.74       60.31      1.08 o 
   0   8   0      705.02      636.92     13.12 o 
   1   8   0      269.44      256.89      4.13 o 
   2   8   0        3.12        1.93      0.31 o 
   3   8   0        7.32        9.06      0.55 o 
   4   8   0       10.81       13.11      0.82 o 
   5   8   0       13.77       13.47      0.56 o 
   1   9   0      168.23      165.72      4.93 o 
   2   9   0        3.64        3.12      0.26 o 
   3   9   0        0.06       -0.07      0.21 o 
   2   0   1     1108.93     1075.89     17.74 o 
   3   0   1      594.60      575.94      7.10 o 
   4   0   1      218.54      261.57      3.71 o 
   5   0   1      390.77      403.35      6.39 o 
   6   0   1       43.01       51.63      3.81 o 
   7   0   1        0.36        0.33      0.13 o 
   8   0   1       31.18       27.78      0.50 o 
   9   0   1        0.00        0.34      0.13 o 
   1   1   1      337.07      300.38      3.67 o 
   2   1   1     2632.48     2577.78     22.49 o 
   3   1   1      350.77      364.34      2.61 o 
   4   1   1      352.67      340.27      3.15 o 
   5   1   1      475.65      487.86      6.63 o 
   6   1   1       16.89       16.82      0.68 o 
   7   1   1      189.16      188.09      1.23 o 
   8   1   1        8.22        8.24      0.20 o 
   9   1   1       13.90       14.03      0.24 o 
   0   2   1      454.46      414.24      6.98 o 
   1   2   1      229.18      215.33      2.61 o 
   2   2   1      439.81      441.42      4.25 o 
   3   2   1       56.52       69.89      0.74 o 
   4   2   1       64.33       68.20      0.82 o 
   5   2   1      498.72      529.65      7.86 o 
   6   2   1       65.97       49.20      3.33 o 
   7   2   1      307.10      292.80      2.23 o 
   8   2   1       24.58       21.65      0.31 o 
   9   2   1        6.30        5.94      0.18 o 
   0   3   1       45.24       43.10      1.51 o 
   1   3   1      387.66      389.21      4.37 o 
   2   3   1      686.32      679.60      7.05 o 
   3   3   1       75.59       90.71      1.58 o 
   4   3   1      139.25      142.52      2.45 o 
   5   3   1       50.03       56.07      1.30 o 
   6   3   1      105.59       98.92      1.14 o 
   7   3   1       85.88       82.22      0.77 o 
   8   3   1       17.70       18.21      0.29 o 
   0   4   1       59.10       69.30      4.06 o 
   1   4   1      369.08      358.34      4.15 o 
   2   4   1      300.21      285.00      3.94 o 
   3   4   1       27.87       29.41      0.95 o 
   4   4   1       16.21       14.54      0.70 o 
   5   4   1       46.87       51.74      2.20 o 
   6   4   1      181.03      164.86      1.30 o 
   7   4   1      103.23       98.41      0.86 o 
   8   4   1       10.36       11.38      0.23 o 
   0   5   1     1176.68     1204.69     18.63 o 
   1   5   1      325.89      346.54      4.13 o 
   2   5   1       49.27       53.75      1.00 o 
   3   5   1       23.40       24.78      0.75 o 
   4   5   1      419.09      388.01      5.49 o 
   5   5   1        2.86        3.37      0.19 o 
   6   5   1       59.54       58.49      0.67 o 
   7   5   1        2.22        2.20      0.15 o 
   8   5   1        6.01        5.92      0.24 o 
   0   6   1      202.77      205.32      5.46 o 
   1   6   1       78.56       83.01      1.99 o 
   2   6   1      106.32      102.82      2.15 o 
   3   6   1      209.72      189.45      6.04 o 
   4   6   1      115.10      107.82      1.22 o 
   5   6   1       77.19       68.33      0.76 o 
   6   6   1       64.68       61.94      0.79 o 
   7   6   1       13.78       17.23      0.34 o 
   0   7   1       59.56       54.23      1.86 o 
   1   7   1       65.86       65.34      1.08 o 
   2   7   1       12.48       13.68      0.48 o 
   3   7   1        0.49        0.37      0.16 o 
   4   7   1       41.38       40.41      0.78 o 
   5   7   1       19.55       19.87      0.41 o 
   6   7   1       35.28       33.32      0.59 o 
   0   8   1        7.47        5.89      0.55 o 
   1   8   1       48.07       42.86      0.80 o 
   2   8   1       40.71       40.12      0.77 o 
   3   8   1       36.02       38.15      0.76 o 
   4   8   1        8.76        9.11      0.32 o 
   5   8   1       39.00       44.97      0.75 o 
   0   9   1       29.82       33.66      0.87 o 
   1   9   1        4.47        4.59      0.27 o 
   2   9   1       19.09       20.53      0.99 o 
   3   9   1       16.98       17.75      0.58 o 
   0   0   2     1962.86     1946.98     47.15 o 
   1   0   2     9112.36     9362.25    226.96 o 
   2   0   2     1612.77     1572.81     23.30 o 
   3   0   2      821.77      888.56     20.43 o 
   4   0   2      286.19      289.22      4.61 o 
   5   0   2      466.16      489.99      7.63 o 
   6   0   2      443.26      410.11     18.69 o 
   7   0   2       29.08       29.82      0.52 o 
   8   0   2       86.15       90.57      1.04 o 
   9   0   2       33.88       34.55      0.53 o 
   0   1   2    14453.56    14503.90    350.99 o 
   1   1   2      188.17      172.88      4.47 o 
   2   1   2     1915.77     1863.85     15.48 o 
   3   1   2      474.85      471.70      4.42 o 
   4   1   2      138.37      154.97      1.88 o 
   5   1   2        0.11        0.54      0.17 o 
   6   1   2       71.63       72.34      1.75 o 
   7   1   2      740.17      692.55      4.23 o 
   8   1   2       83.41       83.05      0.76 o 
   9   1   2       43.79       47.02      0.57 o 
   0   2   2        6.97        6.31      0.41 o 
   1   2   2      615.23      662.98     16.46 o 
   2   2   2     1215.01     1277.02     16.50 o 
   3   2   2      223.27      252.45      2.95 o 
   4   2   2      202.87      216.68      2.43 o 
   5   2   2      133.48      144.01      2.28 o 
   6   2   2       40.59       33.62      1.44 o 
   7   2   2       46.54       48.18      0.65 o 
   8   2   2       64.07       61.91      0.61 o 
   9   2   2       18.27       20.55      0.30 o 
   0   3   2       15.75       16.64      0.51 o 
   1   3   2     2545.60     2543.69     22.69 o 
   2   3   2      143.94      127.35      2.56 o 
   3   3   2      836.53      860.48     11.39 o 
   4   3   2      138.11      153.45      2.23 o 
   5   3   2      152.90      161.29      3.93 o 
   6   3   2       52.82       50.46      0.54 o 
   7   3   2      201.13      190.54      1.43 o 
   8   3   2        3.37        4.07      0.16 o 
   0   4   2      383.20      377.44      6.12 o 
   1   4   2      205.95      226.29      2.77 o 
   2   4   2      574.62      583.80     10.01 o 
   3   4   2       72.15       72.64      2.41 o 
   4   4   2      112.24      117.03      3.34 o 
   5   4   2      116.98      108.68      5.13 o 
   6   4   2       48.21       48.42      0.56 o 
   7   4   2       51.03       50.38      0.57 o 
   8   4   2       15.40       17.17      0.33 o 
   0   5   2        8.32       10.57      0.82 o 
   1   5   2       10.23       11.40      0.58 o 
   2   5   2      149.68      140.99      5.14 o 
   3   5   2      213.86      214.11      4.01 o 
   4   5   2       55.48       58.73      1.65 o 
   5   5   2      481.89      455.06      3.59 o 
   6   5   2      130.47      130.84      1.05 o 
   7   5   2       10.78       11.84      0.28 o 
   8   5   2       33.16       33.51      1.31 o 
   0   6   2       34.63       36.33      1.65 o 
   1   6   2       63.07       64.69      2.85 o 
   2   6   2      120.23      116.26      2.93 o 
   4   6   2      325.86      310.23      3.29 o 
   5   6   2        8.79        7.04      0.51 o 
   6   6   2      156.13      150.05      1.43 o 
   7   6   2        1.16        1.61      0.15 o 
   0   7   2      595.43      511.92      7.80 o 
   1   7   2      330.07      292.75      4.23 o 
   2   7   2       35.54       34.70      0.66 o 
   3   7   2       33.25       33.71      0.63 o 
   4   7   2        9.86        9.27      0.51 o 
   5   7   2        1.96        1.19      0.16 o 
   6   7   2        6.95        8.52      0.33 o 
   0   8   2       49.96       50.92      1.26 o 
   1   8   2       73.11       62.06      0.91 o 
   2   8   2        1.38        1.01      0.19 o 
   3   8   2       11.36       13.03      0.47 o 
   4   8   2        6.75        7.18      0.29 o 
   5   8   2       48.79       48.82      0.89 o 
   0   9   2       85.40       81.44      2.00 o 
   1   9   2       52.14       56.40      0.82 o 
   2   9   2       21.79       23.59      0.64 o 
   3   9   2       35.70       37.77      0.56 o 
   1   0   3      649.31      616.95     12.85 o 
   2   0   3       70.38       65.06      0.87 o 
   3   0   3      212.30      232.68      2.59 o 
   4   0   3       94.34       75.13      1.55 o 
   5   0   3      612.69      616.28     13.26 o 
   6   0   3       27.44       24.72      1.54 o 
   7   0   3       16.97       12.51      0.43 o 
   8   0   3        3.08        3.42      0.23 o 
   9   0   3       61.64       62.34      0.72 o 
   0   1   3      122.22      112.46      5.24 o 
   1   1   3       72.12       63.86      1.23 o 
   2   1   3      135.94      137.23      1.83 o 
   3   1   3      600.59      641.38      6.20 o 
   4   1   3       67.96       83.80      3.70 o 
   5   1   3        6.15        5.01      0.45 o 
   6   1   3       46.64       50.02      1.40 o 
   7   1   3      193.50      188.04      1.45 o 
   8   1   3        0.19        0.20      0.09 o 
   9   1   3       57.75       59.28      0.53 o 
   0   2   3     7362.55     7903.15    167.38 o 
   1   2   3      499.40      486.99      8.09 o 
   2   2   3      543.60      585.05      7.66 o 
   3   2   3     1098.17     1071.66     14.75 o 
   4   2   3      685.82      739.41      7.78 o 
   5   2   3        1.08        2.02      0.41 o 
   6   2   3      282.56      267.97      5.78 o 
   7   2   3      124.65      122.13      1.02 o 
   8   2   3       34.75       32.91      0.45 o 
   9   2   3       41.58       46.29      0.65 o 
   0   3   3     1418.50     1567.37     33.66 o 
   1   3   3      432.78      451.29     12.90 o 
   2   3   3      550.24      578.08      9.73 o 
   3   3   3       40.85       48.37      1.33 o 
   4   3   3       45.02       50.87      1.34 o 
   5   3   3      143.38      144.40      3.21 o 
   6   3   3      136.74      121.65      1.36 o 
   7   3   3      107.50      103.99      0.90 o 
   8   3   3       14.23       12.50      0.24 o 
   0   4   3        1.62        0.75      0.34 o 
   1   4   3      422.32      435.38      7.09 o 
   2   4   3      768.13      798.79     18.84 o 
   3   4   3      206.23      214.30      5.53 o 
   4   4   3      289.56      295.72      5.66 o 
   5   4   3      214.97      203.24      4.26 o 
   6   4   3        4.42        5.49      0.21 o 
   7   4   3        7.86        7.94      0.22 o 
   8   4   3       23.18       25.26      0.37 o 
   0   5   3       51.02       58.83      2.06 o 
   1   5   3      199.11      206.73      4.32 o 
   2   5   3       55.80       52.78      1.43 o 
   3   5   3      311.49      287.22      5.15 o 
   4   5   3      172.57      166.13      3.39 o 
   5   5   3      182.84      178.72      1.55 o 
   6   5   3       96.60       91.66      0.92 o 
   7   5   3       62.85       71.24      0.71 o 
   0   6   3       14.79       16.33      1.10 o 
   1   6   3      234.49      228.82     10.93 o 
   2   6   3      196.09      182.25      3.59 o 
   4   6   3      361.81      319.77      4.72 o 
   5   6   3        5.73        6.30      0.31 o 
   6   6   3       12.44       16.20      0.42 o 
   7   6   3       66.74       72.60      0.88 o 
   0   7   3       16.33       19.36      0.64 o 
   1   7   3       41.86       46.26      0.73 o 
   2   7   3       19.69       18.42      0.43 o 
   3   7   3      141.77      139.21      1.45 o 
   4   7   3       17.65       17.49      0.43 o 
   5   7   3       48.41       53.11      1.45 o 
   6   7   3        2.37        3.18      0.21 o 
   0   8   3       11.58        9.75      0.44 o 
   1   8   3        0.95        0.46      0.14 o 
   2   8   3       22.74       23.94      0.69 o 
   3   8   3        3.65        4.75      0.27 o 
   4   8   3       99.82      102.79      1.14 o 
   5   8   3       22.61       23.20      0.47 o 
   0   9   3       21.38       23.02      0.62 o 
   1   9   3       55.72       63.04      0.93 o 
   2   9   3        0.93        0.60      0.16 o 
   3   9   3       40.72       44.06      0.68 o 
   0   0   4     4277.03     4014.74     62.84 o 
   1   0   4      849.08      832.85     10.41 o 
   2   0   4      384.38      379.34      4.18 o 
   3   0   4      370.16      406.69      3.90 o 
   4   0   4      104.35      112.36      2.12 o 
   5   0   4       29.41       24.86      1.44 o 
   6   0   4       46.27       47.20      2.34 o 
   7   0   4      558.09      517.98      5.87 o 
   8   0   4       40.76       41.39      0.83 o 
   9   0   4       26.84       26.66      0.44 o 
   0   1   4       10.01        8.59      0.63 o 
   1   1   4     1437.13     1389.60     40.05 o 
   2   1   4      800.17      838.02     10.90 o 
   3   1   4      320.66      348.72      4.12 o 
   4   1   4      163.75      174.88      1.85 o 
   5   1   4      118.58      124.82      4.93 o 
   6   1   4      284.97      257.00     16.24 o 
   7   1   4       36.87       41.50      0.53 o 
   8   1   4       25.34       23.92      0.37 o 
   9   1   4       30.62       34.79      0.44 o 
   0   2   4      196.49      213.91      5.00 o 
   1   2   4      896.46      938.98     12.22 o 
   2   2   4      402.68      444.99      5.93 o 
   3   2   4      146.66      139.56      4.11 o 
   4   2   4      467.49      503.97      9.85 o 
   5   2   4      220.98      231.36      4.62 o 
   6   2   4       55.41       44.88      2.34 o 
   7   2   4      161.61      146.01      1.70 o 
   8   2   4        9.56        9.23      0.22 o 
   0   3   4      505.12      519.24     11.60 o 
   1   3   4       73.63       69.09      1.46 o 
   2   3   4      449.55      519.91      7.33 o 
   3   3   4       40.28       52.15      1.40 o 
   4   3   4       73.89       80.41      2.03 o 
   5   3   4      223.94      222.26      4.52 o 
   6   3   4       67.19       65.08      0.73 o 
   7   3   4       45.79       44.26      0.54 o 
   8   3   4       28.49       27.98      0.37 o 
   0   4   4       84.48       97.97      2.82 o 
   1   4   4      692.03      730.49     11.52 o 
   2   4   4       63.78       69.00      1.63 o 
   3   4   4      122.15      124.92      3.13 o 
   4   4   4       33.91       31.63      2.27 o 
   5   4   4      246.76      225.92      4.30 o 
   6   4   4       50.35       50.00      0.59 o 
   7   4   4        5.86        4.48      0.19 o 
   8   4   4        6.18        6.73      0.23 o 
   0   5   4      323.98      315.58      7.71 o 
   1   5   4      165.50      169.01      3.29 o 
   2   5   4       30.83       30.22      1.02 o 
   3   5   4      209.90      188.61      3.69 o 
   4   5   4       90.65       87.45      3.51 o 
   5   5   4       59.57       56.95      0.73 o 
   6   5   4       85.93       83.81      0.86 o 
   7   5   4        8.34        9.22      0.25 o 
   0   6   4        1.32        3.43      0.62 o 
   1   6   4       58.37       54.68      2.68 o 
   2   6   4      342.17      318.57      6.07 o 
   3   6   4      163.19      138.72      2.52 o 
   4   6   4       54.14       55.11      0.72 o 
   5   6   4       80.36       76.68      0.94 o 
   6   6   4        9.21        9.58      0.38 o 
   7   6   4       46.94       48.67      0.68 o 
   0   7   4       12.20       11.48      0.50 o 
   1   7   4       69.53       66.63      0.90 o 
   2   7   4       79.97       75.40      1.14 o 
   3   7   4      164.25      156.32      1.57 o 
   4   7   4        8.84       10.55      0.34 o 
   5   7   4       15.56       17.88      0.37 o 
   6   7   4      115.81      118.00      1.14 o 
   0   8   4      225.43      222.19      3.39 o 
   1   8   4       12.61       13.06      0.40 o 
   2   8   4       64.19       63.76      0.94 o 
   3   8   4       39.09       41.88      0.65 o 
   4   8   4       16.97       18.38      0.45 o 
   5   8   4       46.80       47.78      0.97 o 
   0   9   4        1.31        2.40      0.41 o 
   1   9   4       51.79       52.35      0.87 o 
   2   9   4        0.38        1.07      0.16 o 
   3   9   4       11.14       14.03      0.32 o 
   1   0   5     1017.68     1032.11     10.84 o 
   2   0   5      435.52      490.16      6.15 o 
   3   0   5      632.40      685.21      7.69 o 
   4   0   5       62.30       63.88      1.25 o 
   5   0   5        0.32        0.41      0.41 o 
   6   0   5      102.89      101.25      3.85 o 
   7   0   5       54.75       49.70      0.83 o 
   8   0   5        4.91        8.33      0.31 o 
   9   0   5       47.30       52.29      0.88 o 
   0   1   5      445.54      420.26      5.46 o 
   1   1   5     1258.23     1275.06     11.32 o 
   2   1   5     1273.17     1336.40     14.55 o 
   3   1   5     1203.54     1279.15     12.53 o 
   4   1   5      356.53      363.06      3.34 o 
   5   1   5      399.27      384.33      7.13 o 
   6   1   5       37.57       31.55      1.33 o 
   7   1   5      107.28      105.89      0.97 o 
   8   1   5        6.01        7.13      0.21 o 
   9   1   5       15.68       17.09      0.76 o 
   0   2   5      649.90      722.77     15.76 o 
   1   2   5      746.62      808.24      9.01 o 
   2   2   5      338.44      375.09      5.07 o 
   3   2   5      591.12      642.38      8.51 o 
   4   2   5      110.37      119.07      2.20 o 
   5   2   5       56.40       56.62      1.69 o 
   6   2   5       55.58       52.77      0.72 o 
   7   2   5      163.80      156.24      1.29 o 
   8   2   5        9.29       10.90      0.25 o 
   0   3   5      684.95      715.60     15.78 o 
   1   3   5      107.46      131.10      6.38 o 
   2   3   5      266.33      284.34      3.47 o 
   3   3   5       50.68       66.34      2.89 o 
   4   3   5       60.58       65.61      4.12 o 
   5   3   5      189.89      175.67      3.78 o 
   6   3   5       90.45       94.65      1.33 o 
   7   3   5        1.96        3.03      0.20 o 
   8   3   5       54.85       58.49      0.69 o 
   0   4   5      692.42      737.24     16.50 o 
   1   4   5      171.74      191.66      3.52 o 
   2   4   5      911.18      894.36     11.37 o 
   3   4   5       61.75       59.16      1.56 o 
   4   4   5      245.25      227.84      4.30 o 
   5   4   5       39.35       40.48      0.52 o 
   6   4   5      336.66      313.85      2.29 o 
   7   4   5        1.90        1.78      0.16 o 
   8   4   5       85.09       88.30      0.93 o 
   0   5   5       38.33       38.88      1.65 o 
   1   5   5      271.21      243.75      5.82 o 
   2   5   5       48.92       46.75      1.10 o 
   3   5   5      217.45      200.84      3.91 o 
   4   5   5      145.77      125.46      1.55 o 
   5   5   5      147.82      142.62      1.30 o 
   6   5   5       37.54       41.27      0.60 o 
   7   5   5      142.36      147.20      1.37 o 
   0   6   5       88.01       89.65      3.03 o 
   1   6   5      156.32      133.69      4.55 o 
   3   6   5      102.10       94.88      1.09 o 
   4   6   5       40.51       42.39      0.65 o 
   5   6   5        9.67        8.69      0.28 o 
   6   6   5        0.95        1.25      0.14 o 
   7   6   5       75.81       86.19      2.27 o 
   0   7   5       92.15       85.66      1.50 o 
   1   7   5      226.00      221.67      2.25 o 
   2   7   5       97.47       81.02      1.06 o 
   3   7   5       90.33       94.94      1.09 o 
   4   7   5       26.18       24.59      0.52 o 
   5   7   5      104.67      110.36      1.05 o 
   6   7   5        4.99        5.99      0.26 o 
   0   8   5       22.69       23.85      0.89 o 
   1   8   5       14.60       14.56      0.38 o 
   2   8   5       71.88       65.75      0.87 o 
   3   8   5       10.88       11.68      0.32 o 
   4   8   5       76.16       85.82      0.97 o 
   0   9   5       50.73       53.38      1.02 o 
   1   9   5        3.20        3.22      0.25 o 
   2   9   5       39.00       43.53      0.74 o 
   3   9   5        9.97       11.94      0.69 o 
   0   0   6      403.30      363.15      7.93 o 
   1   0   6      346.20      361.62      4.78 o 
   2   0   6      225.62      224.89      2.98 o 
   3   0   6      268.12      243.68      2.97 o 
   4   0   6      860.36      935.02     12.38 o 
   5   0   6       82.88       80.80      2.41 o 
   6   0   6      467.10      417.91      4.33 o 
   7   0   6      181.07      188.16      2.24 o 
   8   0   6       11.93       11.78      0.40 o 
   0   1   6       35.56       39.25      0.87 o 
   1   1   6      670.82      676.72      5.88 o 
   2   1   6      190.40      215.04      2.29 o 
   3   1   6      376.69      395.16      4.11 o 
   4   1   6      364.38      367.65      3.59 o 
   5   1   6        4.37        5.18      0.49 o 
   6   1   6      177.20      158.83      1.84 o 
   7   1   6      259.04      250.56      2.12 o 
   8   1   6        5.14        4.82      0.19 o 
   0   2   6        2.68        4.32      0.48 o 
   1   2   6      645.54      745.48      8.29 o 
   2   2   6      958.74     1038.63     11.54 o 
   3   2   6      630.82      668.53      8.05 o 
   4   2   6      239.94      246.48      5.50 o 
   5   2   6      142.69      140.64      2.02 o 
   6   2   6       23.70       22.63      0.66 o 
   7   2   6       12.91       13.20      0.35 o 
   8   2   6       46.81       51.48      0.66 o 
   0   3   6      460.94      497.84     11.26 o 
   1   3   6      803.02      874.74     10.99 o 
   2   3   6      190.57      193.98      3.15 o 
   3   3   6       36.67       41.05      1.00 o 
   4   3   6       41.28       35.79      1.65 o 
   5   3   6      165.89      163.70      3.67 o 
   6   3   6      202.38      195.98      2.14 o 
   7   3   6        0.67        0.58      0.13 o 
   8   3   6        8.91       10.66      0.24 o 
   0   4   6       72.75       76.57      2.48 o 
   1   4   6      168.53      177.40      3.32 o 
   2   4   6      120.24      137.42      2.23 o 
   3   4   6       73.37       69.89      1.89 o 
   4   4   6        2.79        2.53      0.41 o 
   5   4   6      151.41      149.60      1.33 o 
   6   4   6       82.49       73.31      0.84 o 
   7   4   6        0.67        0.70      0.13 o 
   8   4   6        6.32        8.04      0.82 o 
   0   5   6      111.66      125.00      3.72 o 
   1   5   6      246.82      226.14      4.21 o 
   2   5   6      178.06      164.76      2.67 o 
   3   5   6       40.36       39.76      1.31 o 
   4   5   6      125.45      114.02      1.11 o 
   5   5   6      274.27      267.20      2.00 o 
   6   5   6       15.84       15.60      0.34 o 
   7   5   6        5.85        4.41      0.19 o 
   2   6   6      354.08      331.99      2.70 o 
   3   6   6      545.57      505.64      5.59 o 
   4   6   6      117.81      119.43      1.12 o 
   5   6   6        4.69        4.86      0.22 o 
   6   6   6       18.95       19.39      0.50 o 
   0   7   6      286.03      293.85      4.24 o 
   1   7   6       80.96       85.96      1.09 o 
   2   7   6      230.26      219.96      2.22 o 
   3   7   6      110.57      104.16      1.23 o 
   4   7   6       50.27       52.62      0.65 o 
   5   7   6       20.04       22.23      0.45 o 
   0   8   6        9.01        8.13      0.45 o 
   1   8   6       72.02       73.67      1.92 o 
   2   8   6       16.21       18.74      0.52 o 
   3   8   6       46.36       46.00      0.64 o 
   4   8   6      107.97      112.29      1.48 o 
   0   9   6        9.24        9.64      0.40 o 
   1   9   6       38.65       44.00      0.67 o 
   2   9   6       29.02       33.03      0.54 o 
   1   0   7      482.09      499.30      7.62 o 
   2   0   7      102.87      102.94      2.21 o 
   3   0   7       66.08       93.11      1.46 o 
   5   0   7      236.69      238.97      5.26 o 
   6   0   7       13.75       12.66      1.24 o 
   7   0   7        0.95        1.83      0.45 o 
   8   0   7        4.54        5.52      0.30 o 
   0   1   7        5.67        8.37      0.96 o 
   1   1   7     1503.70     1496.33     14.36 o 
   2   1   7      261.94      276.12      3.27 o 
   3   1   7      181.17      180.87      2.18 o 
   4   1   7       14.55       13.03      0.58 o 
   5   1   7      132.95      132.82      2.95 o 
   6   1   7       69.81       63.05      1.06 o 
   7   1   7       90.55       87.46      1.05 o 
   8   1   7       18.13       17.07      0.34 o 
   0   2   7      190.11      198.06      4.77 o 
   1   2   7      112.90      132.20      1.64 o 
   2   2   7      231.49      226.36      3.58 o 
   3   2   7       71.09       77.00      1.13 o 
   4   2   7      205.00      212.98      3.83 o 
   5   2   7        6.71        9.03      0.72 o 
   6   2   7       38.52       37.50      0.77 o 
   7   2   7       54.36       57.95      0.73 o 
   8   2   7       21.72       20.11      0.36 o 
   0   3   7     1349.47     1468.23     22.14 o 
   1   3   7      843.02      896.92     10.19 o 
   2   3   7       78.58       75.57      1.33 o 
   3   3   7        5.30        6.37      0.63 o 
   4   3   7       73.26       74.35      1.87 o 
   5   3   7      180.41      166.55      1.69 o 
   6   3   7        4.29        7.13      0.38 o 
   7   3   7        5.14        5.62      0.27 o 
   8   3   7       97.71      108.47      1.02 o 
   0   4   7      839.18      840.30     18.81 o 
   1   4   7      179.43      190.32      2.63 o 
   2   4   7       98.92       93.89      1.85 o 
   3   4   7      100.41       87.18      2.09 o 
   4   4   7       50.95       41.09      1.65 o 
   5   4   7       99.18       93.02      1.02 o 
   6   4   7       61.07       54.35      0.78 o 
   7   4   7       18.80       23.27      0.39 o 
   0   5   7      305.29      298.12      7.49 o 
   1   5   7      304.48      277.69      4.05 o 
   2   5   7      180.02      175.01      4.97 o 
   3   5   7       51.03       45.70      1.79 o 
   4   5   7       23.73       28.05      0.45 o 
   5   5   7       34.98       33.23      0.43 o 
   6   5   7       59.08       64.45      0.85 o 
   7   5   7       51.13       47.89      0.62 o 
   0   6   7       83.99       81.69      1.86 o 
   1   6   7       78.71       80.11      0.89 o 
   2   6   7      149.68      128.05      1.18 o 
   3   6   7        3.51        3.76      0.22 o 
   4   6   7        0.52        0.09      0.11 o 
   5   6   7       16.52       15.10      0.29 o 
   6   6   7        1.88        1.41      0.14 o 
   0   7   7       23.07       24.46      0.73 o 
   1   7   7      247.33      237.96      2.41 o 
   2   7   7       27.34       23.10      0.47 o 
   3   7   7       42.05       43.57      0.58 o 
   4   7   7       36.53       38.96      0.50 o 
   5   7   7        6.47        7.28      0.24 o 
   0   8   7       52.06       48.61      1.04 o 
   1   8   7        4.24        4.55      0.30 o 
   2   8   7        3.33        3.97      0.26 o 
   3   8   7       13.27       11.74      0.34 o 
   4   8   7        0.41        0.65      0.13 o 
   0   9   7        5.06        7.23      0.34 o 
   1   9   7        5.97        5.96      0.27 o 
   0   0   8       38.35       35.60      1.31 o 
   1   0   8       26.68       21.32      0.68 o 
   2   0   8      125.81      132.88      2.63 o 
   3   0   8      704.41      753.69     12.48 o 
   4   0   8       26.22       26.09      0.89 o 
   6   0   8        7.91        5.56      0.69 o 
   7   0   8      142.99      147.21      2.65 o 
   8   0   8       11.96       11.71      0.41 o 
   0   1   8       80.48       80.09      1.61 o 
   1   1   8       56.78       58.12      1.48 o 
   2   1   8      338.59      334.28      3.64 o 
   3   1   8      551.60      563.43      6.01 o 
   4   1   8      209.61      207.50      3.68 o 
   5   1   8       15.65       11.84      1.17 o 
   6   1   8      204.88      184.13      6.67 o 
   7   1   8        3.23        2.46      0.21 o 
   8   1   8        2.85        3.08      0.29 o 
   0   2   8        4.61        8.99      0.69 o 
   1   2   8      201.39      236.98      3.12 o 
   2   2   8      146.43      136.89      1.88 o 
   3   2   8      103.79      116.82      1.91 o 
   4   2   8      284.41      267.45      4.66 o 
   5   2   8      226.26      223.11      2.88 o 
   6   2   8      391.98      340.88      3.17 o 
   7   2   8       17.19       15.81      0.38 o 
   8   2   8       29.59       33.87      0.47 o 
   0   3   8       40.14       43.83      1.65 o 
   1   3   8      158.45      148.96      2.58 o 
   2   3   8      137.74      148.49      3.20 o 
   3   3   8      110.00      104.92      2.74 o 
   4   3   8       68.09       64.32      1.30 o 
   5   3   8      350.79      319.44      3.00 o 
   6   3   8      108.39      102.45      1.36 o 
   7   3   8       40.80       40.48      0.61 o 
   8   3   8       30.44       30.57      1.03 o 
   0   4   8      113.36      106.96      3.24 o 
   1   4   8       81.86       90.59      1.88 o 
   2   4   8       59.79       57.60      1.71 o 
   4   4   8       21.23       22.80      0.48 o 
   5   4   8       25.44       29.25      0.58 o 
   6   4   8       60.44       59.25      1.02 o 
   7   4   8        9.64       11.39      0.32 o 
   0   5   8       53.16       50.24      2.13 o 
   1   5   8      235.30      214.67      5.81 o 
   2   5   8      254.62      266.11      6.09 o 
   3   5   8       16.51       13.37      0.32 o 
   4   5   8      108.38      108.77      1.11 o 
   5   5   8      126.72      131.26      1.85 o 
   6   5   8        9.46        6.39      0.27 o 
   7   5   8       20.55       18.83      0.55 o 
   0   6   8       95.54       83.07      1.57 o 
   1   6   8      390.96      391.12      3.53 o 
   2   6   8      245.43      231.06      2.31 o 
   3   6   8       26.94       25.44      0.42 o 
   4   6   8        1.98        1.71      0.13 o 
   5   6   8      116.37      120.06      1.07 o 
   6   6   8       15.12       17.82      0.37 o 
   0   7   8      151.16      159.23      2.45 o 
   1   7   8       55.79       57.09      1.51 o 
   2   7   8        3.56        2.31      0.17 o 
   3   7   8       91.66       84.04      0.83 o 
   4   7   8       17.08       19.25      0.32 o 
   5   7   8        9.84       10.64      0.28 o 
   0   8   8        3.55        4.32      0.42 o 
   1   8   8       13.19       13.30      0.64 o 
   2   8   8       72.52       72.32      0.84 o 
   3   8   8       51.88       57.21      0.67 o 
   1   0   9      453.89      470.87     10.47 o 
   2   0   9       16.68       10.26      1.75 o 
   3   0   9       10.16       12.22      0.89 o 
   4   0   9      851.21      725.37     15.59 o 
   5   0   9       28.90       27.05      1.30 o 
   6   0   9       32.07       30.44      0.99 o 
   7   0   9       68.14       66.52      1.96 o 
   8   0   9       62.40       67.44      1.12 o 
   0   1   9       56.88       63.73      1.43 o 
   1   1   9       75.65       73.27      1.45 o 
   2   1   9      109.04      119.56      2.69 o 
   3   1   9      271.87      268.31      7.20 o 
   4   1   9       22.67       19.70      0.60 o 
   5   1   9      158.99      157.26      2.40 o 
   6   1   9       22.60       23.14      0.59 o 
   7   1   9        7.99        9.94      0.37 o 
   8   1   9        1.38        0.97      0.15 o 
   0   2   9      396.69      397.26      9.05 o 
   1   2   9       63.82       62.17      1.30 o 
   2   2   9       86.39       74.78      1.62 o 
   3   2   9       11.86       13.19      0.47 o 
   4   2   9       76.81       65.98      1.26 o 
   5   2   9      149.42      137.08      3.24 o 
   6   2   9       56.79       50.72      1.98 o 
   7   2   9       74.65       78.60      1.03 o 
   0   3   9      159.96      151.52      4.07 o 
   1   3   9       72.78       75.53      1.89 o 
   2   3   9        4.67        4.30      0.51 o 
   3   3   9       97.37       94.39      2.47 o 
   4   3   9      421.44      380.25      3.28 o 
   5   3   9        9.72       11.28      0.36 o 
   6   3   9        8.20       10.89      0.42 o 
   7   3   9       56.43       62.61      0.87 o 
   0   4   9      755.84      760.21     13.28 o 
   1   4   9      345.24      303.17      6.05 o 
   2   4   9      221.73      231.99      7.88 o 
   3   4   9      229.32      236.62      4.28 o 
   4   4   9      146.70      134.99      1.43 o 
   5   4   9       97.56       91.01      1.04 o 
   6   4   9       31.73       30.75      0.59 o 
   7   4   9       84.88       83.74      0.90 o 
   2   5   9       39.93       39.81      0.52 o 
   3   5   9       66.87       57.30      0.62 o 
   4   5   9        6.57        8.78      0.28 o 
   5   5   9       18.34       18.74      0.42 o 
   6   5   9       15.68       14.89      0.37 o 
   0   6   9       13.86       18.08      0.71 o 
   1   6   9      122.14      120.76      1.14 o 
   2   6   9        3.18        4.62      0.20 o 
   3   6   9       15.08       13.17      0.27 o 
   4   6   9        6.75        7.30      0.26 o 
   5   6   9        3.37        4.67      0.20 o 
   0   7   9        1.58        1.84      0.29 o 
   1   7   9        0.40        0.59      0.11 o 
   2   7   9       36.27       43.13      0.56 o 
   3   7   9        3.49        3.44      0.18 o 
   4   7   9        6.13        4.80      0.23 o 
   0   8   9        0.02        0.29      0.16 o 
   1   8   9       54.93       64.22      0.88 o 
   2   8   9        9.03        7.93      0.23 o 
   3   8   9       23.51       26.42      0.80 o 
   0   0  10      111.57      118.55      3.31 o 
   1   0  10       53.94       51.66      1.50 o 
   2   0  10        0.14        0.60      1.30 o 
   3   0  10      108.35      102.94      3.10 o 
   4   0  10        0.20        0.75      0.62 o 
   5   0  10       87.58       82.35      2.48 o 
   6   0  10        2.48        2.16      0.34 o 
   7   0  10       12.51       12.14      0.56 o 
   0   1  10       23.53       24.48      2.16 o 
   1   1  10       46.29       47.74      1.13 o 
   2   1  10       72.15       71.04      3.16 o 
   3   1  10      288.54      281.72     13.44 o 
   4   1  10      266.05      236.11      6.02 o 
   5   1  10       88.22       84.33      2.71 o 
   6   1  10        0.49        1.11      0.51 o 
   7   1  10       10.13       11.36      0.33 o 
   0   2  10      284.13      281.36      6.79 o 
   1   2  10      131.00      122.23      2.49 o 
   2   2  10       55.69       61.12      3.30 o 
   3   2  10      182.03      198.68      9.84 o 
   4   2  10        8.29        6.44      0.37 o 
   5   2  10       34.13       29.48      0.62 o 
   6   2  10       24.45       21.75      0.67 o 
   7   2  10       27.88       30.03      0.76 o 
   0   3  10        1.19        0.69      0.41 o 
   1   3  10      189.53      185.17      3.05 o 
   2   3  10      293.29      298.65      9.77 o 
   3   3  10       20.44       23.26      0.93 o 
   4   3  10       63.24       65.61      0.82 o 
   5   3  10       83.41       74.31      0.94 o 
   6   3  10       57.31       52.69      0.82 o 
   7   3  10       21.88       24.88      0.46 o 
   0   4  10       25.81       24.50      1.23 o 
   1   4  10       88.47       74.97      1.83 o 
   2   4  10       12.08        8.16      0.89 o 
   3   4  10        6.16        5.74      0.24 o 
   4   4  10        5.03        3.73      0.22 o 
   5   4  10      102.62      100.11      1.01 o 
   6   4  10       16.87       19.62      0.39 o 
   0   5  10       31.22       25.70      0.50 o 
   1   5  10       26.79       26.71      0.40 o 
   2   5  10       97.90       89.45      0.97 o 
   3   5  10      133.33      127.59      1.60 o 
   4   5  10       71.21       70.64      0.81 o 
   5   5  10       24.52       30.73      0.45 o 
   6   5  10       29.87       29.54      0.43 o 
   0   6  10        0.12        0.41      0.14 o 
   1   6  10       25.66       24.47      0.37 o 
   2   6  10        1.68        0.79      0.12 o 
   3   6  10        6.50        5.94      0.53 o 
   4   6  10        7.48        9.47      0.27 o 
   5   6  10        9.06       11.75      0.32 o 
   0   7  10        0.33        0.37      0.18 o 
   1   7  10       14.14       14.91      0.30 o 
   2   7  10       15.85       16.71      0.31 o 
   3   7  10        4.18        5.72      0.27 o 
   4   7  10        4.03        4.69      0.23 o 
   0   8  10       59.88       66.53      1.02 o 
   1   8  10       59.56       62.34      0.86 o 
   2   8  10       40.25       46.53      0.74 o 
   1   0  11        0.25        0.08      0.24 o 
   2   0  11       40.31       32.60      1.68 o 
   3   0  11      566.46      526.23     11.67 o 
   4   0  11        8.35        9.51      0.49 o 
   5   0  11      189.27      194.05      3.36 o 
   6   0  11       75.38       73.88      1.58 o 
   7   0  11       25.40       24.59      2.09 o 
   0   1  11      181.30      190.47      4.97 o 
   1   1  11      343.27      325.68      6.21 o 
   2   1  11       82.31       85.74      2.24 o 
   3   1  11      319.44      299.76      4.73 o 
   4   1  11      369.67      376.49      3.44 o 
   5   1  11      131.17      127.41      1.97 o 
   6   1  11       54.85       53.89      1.05 o 
   7   1  11       19.36       22.12      0.56 o 
   0   2  11        9.91       10.98      0.89 o 
   1   2  11       57.80       57.37      1.73 o 
   2   2  11       72.87       71.45      2.02 o 
   3   2  11      264.81      240.65      3.96 o 
   4   2  11      188.84      175.86      2.15 o 
   5   2  11       49.59       45.20      1.43 o 
   6   2  11       42.87       48.58      0.92 o 
   7   2  11       77.37       83.43      1.08 o 
   0   3  11      208.35      216.56      7.53 o 
   1   3  11      155.57      150.74      6.07 o 
   2   3  11      484.21      481.16     12.23 o 
   3   3  11      308.47      279.02      2.07 o 
   4   3  11       12.45       11.27      0.35 o 
   5   3  11       22.85       21.83      0.54 o 
   6   3  11        8.67        8.74      0.37 o 
   0   4  11      787.43      702.58      6.52 o 
   1   4  11       84.56       85.60      0.84 o 
   2   4  11      138.16      122.12      2.40 o 
   3   4  11       23.31       22.80      0.44 o 
   4   4  11       95.89       95.63      1.11 o 
   5   4  11      121.56      124.75      1.16 o 
   6   4  11       40.58       45.36      0.72 o 
   0   5  11        1.86        1.29      0.16 o 
   1   5  11      720.71      671.98      4.55 o 
   2   5  11       52.35       52.76      0.64 o 
   3   5  11        1.68        2.24      0.18 o 
   4   5  11       43.38       48.28      0.87 o 
   5   5  11       23.90       25.94      0.46 o 
   0   6  11       32.89       28.98      0.55 o 
   1   6  11       19.39       17.73      0.29 o 
   2   6  11       20.69       19.81      0.37 o 
   3   6  11        2.64        3.00      0.18 o 
   4   6  11       27.88       30.59      0.46 o 
   0   7  11       14.78       13.55      0.36 o 
   1   7  11      109.54      111.84      0.91 o 
   2   7  11       64.08       66.61      0.61 o 
   3   7  11       22.72       24.07      0.49 o 
   0   0  12       55.69       49.90      1.99 o 
   3   0  12      111.01      108.95      3.09 o 
   4   0  12       46.97       50.41      1.07 o 
   5   0  12        8.29        9.37      0.58 o 
   6   0  12        5.08        5.08      0.55 o 
   7   0  12       31.64       37.30      0.87 o 
   0   1  12       67.68       69.81      1.97 o 
   1   1  12       51.88       46.04      2.61 o 
   2   1  12      131.51      121.35      5.06 o 
   3   1  12       52.49       48.97      0.67 o 
   4   1  12       67.00       64.97      0.82 o 
   5   1  12       98.74       97.23      1.55 o 
   6   1  12        2.32        3.16      0.27 o 
   7   1  12       45.20       49.89      1.78 o 
   0   2  12      126.00      126.38      6.27 o 
   1   2  12       74.30       73.04      2.41 o 
   2   2  12       84.64       76.14      1.75 o 
   3   2  12       72.61       73.05      0.77 o 
   4   2  12      135.46      138.94      2.82 o 
   5   2  12       64.49       65.47      1.32 o 
   6   2  12        7.20        8.22      0.35 o 
   0   3  12       26.88       31.11      0.66 o 
   1   3  12       55.63       47.84      0.56 o 
   2   3  12       37.31       34.61      0.49 o 
   3   3  12        1.78        1.59      0.14 o 
   4   3  12        7.44        7.45      0.34 o 
   5   3  12        1.41        1.80      0.22 o 
   6   3  12        8.44       11.02      0.45 o 
   0   4  12        2.86        4.09      0.33 o 
   1   4  12       49.49       43.45      0.52 o 
   2   4  12       42.02       38.65      0.58 o 
   3   4  12      130.81      126.11      1.24 o 
   4   4  12       17.15       14.73      0.35 o 
   5   4  12       29.87       33.21      0.65 o 
   6   4  12        0.98        0.71      0.16 o 
   0   5  12        5.67        7.31      0.32 o 
   1   5  12       45.51       43.38      0.52 o 
   2   5  12        0.34        0.54      0.11 o 
   3   5  12       60.94       59.83      0.72 o 
   4   5  12       12.58       15.45      0.36 o 
   5   5  12       31.18       33.68      0.67 o 
   0   6  12      156.66      159.78      2.02 o 
   1   6  12       43.66       45.00      0.50 o 
   2   6  12        1.60        2.58      0.13 o 
   3   6  12       24.41       23.91      0.40 o 
   4   6  12        4.82        4.61      0.18 o 
   0   7  12        5.97        7.20      0.29 o 
   1   7  12       14.96       16.96      0.27 o 
   2   7  12        1.76        1.55      0.14 o 
   2   0  13        0.78        0.57      0.20 o 
   3   0  13       24.65       26.89      0.60 o 
   4   0  13      125.11      132.27      1.73 o 
   5   0  13       19.77       22.11      0.60 o 
   6   0  13       12.80       14.80      0.56 o 
   0   1  13      159.34      150.04      9.72 o 
   1   1  13       87.86       77.43      1.29 o 
   2   1  13      233.04      220.12      1.94 o 
   3   1  13      274.06      273.37      2.87 o 
   4   1  13       71.51       67.59      0.86 o 
   5   1  13        5.85        8.52      0.52 o 
   6   1  13       10.13       11.50      0.29 o 
   0   2  13        0.43        0.54      0.21 o 
   1   2  13        3.30        3.27      0.19 o 
   2   2  13      274.96      267.18      3.85 o 
   3   2  13      240.77      225.97      2.17 o 
   4   2  13      131.72      126.45      1.41 o 
   5   2  13       27.49       27.61      0.54 o 
   6   2  13        8.07        8.00      0.30 o 
   0   3  13      111.45      120.65      1.57 o 
   1   3  13       19.98       17.55      0.34 o 
   2   3  13      111.10      104.26      0.93 o 
   3   3  13      179.68      160.52      1.48 o 
   4   3  13       41.12       37.12      0.66 o 
   5   3  13        0.13        0.28      0.13 o 
   6   3  13       86.86       93.25      2.27 o 
   0   4  13      174.53      170.37      2.09 o 
   1   4  13      436.22      428.16      3.11 o 
   2   4  13       36.57       37.75      0.47 o 
   3   4  13       19.28       16.71      0.32 o 
   4   4  13       21.59       23.26      0.39 o 
   5   4  13       72.56       81.06      1.24 o 
   0   5  13      191.43      186.44      2.36 o 
   1   5  13       24.34       23.09      0.36 o 
   2   5  13      221.81      221.17      1.75 o 
   3   5  13        5.43        4.98      0.19 o 
   4   5  13       16.66       20.09      0.33 o 
   0   6  13        4.74        7.48      0.45 o 
   1   6  13       39.81       42.15      0.51 o 
   2   6  13       38.53       38.88      0.46 o 
   3   6  13       30.79       30.47      0.47 o 
   0   7  13      115.78      140.76      2.26 o 
   1   7  13       19.19       20.44      1.06 o 
   0   0  14       20.47       15.45      1.17 o 
   1   0  14      354.02      318.54      5.14 o 
   2   0  14      172.33      178.20      2.49 o 
   3   0  14        1.34        2.49      0.28 o 
   4   0  14       77.83       84.50      1.87 o 
   5   0  14        6.58        8.09      0.32 o 
   6   0  14       25.06       25.13      0.67 o 
   0   1  14      586.84      561.48      6.45 o 
   1   1  14        3.80        5.02      0.39 o 
   2   1  14        3.92        3.06      0.22 o 
   3   1  14       84.91       83.38      1.08 o 
   4   1  14       11.39        9.85      0.41 o 
   5   1  14        6.67        6.52      0.25 o 
   6   1  14        3.82        3.33      0.27 o 
   0   2  14       20.56       21.23      0.59 o 
   1   2  14       32.42       32.50      0.83 o 
   2   2  14       50.47       48.26      0.66 o 
   3   2  14       13.69       13.98      0.31 o 
   4   2  14       18.64       19.62      0.47 o 
   5   2  14       31.13       34.42      0.75 o 
   0   3  14      133.67      119.52      1.47 o 
   1   3  14        0.93        1.31      0.15 o 
   2   3  14      261.31      245.64      2.00 o 
   3   3  14        0.40        0.84      0.12 o 
   4   3  14       10.93       13.59      0.32 o 
   5   3  14       29.32       33.23      0.62 o 
   0   4  14        2.55        1.86      0.19 o 
   1   4  14       47.47       44.12      0.72 o 
   2   4  14       23.60       21.62      0.35 o 
   3   4  14       12.90       13.57      0.29 o 
   4   4  14        8.73        9.32      0.31 o 
   0   5  14       57.84       54.29      0.88 o 
   1   5  14        7.10        8.64      0.26 o 
   2   5  14       26.69       28.23      0.43 o 
   3   5  14        3.12        2.72      0.15 o 
   4   5  14        0.26        0.17      0.15 o 
   0   6  14        0.11        0.30      0.17 o 
   1   6  14       16.10       18.78      0.35 o 
   2   6  14       40.33       39.61      0.84 o 
   1   0  15       38.49       36.27      1.04 o 
   2   0  15       10.45        8.82      0.56 o 
   3   0  15        6.15        5.35      0.31 o 
   4   0  15        5.77        5.96      0.34 o 
   5   0  15        9.68        9.71      0.38 o 
   0   1  15       37.31       35.29      1.05 o 
   1   1  15       66.49       64.30      0.90 o 
   2   1  15       92.65       88.28      1.26 o 
   3   1  15       29.99       30.65      0.62 o 
   4   1  15       82.34       88.54      1.96 o 
   5   1  15       50.97       51.52      0.87 o 
   0   2  15       43.21       43.76      0.79 o 
   1   2  15       69.95       69.30      1.12 o 
   2   2  15      132.16      135.53      1.99 o 
   3   2  15       51.40       50.31      1.79 o 
   4   2  15       75.37       83.19      1.51 o 
   5   2  15       10.95       13.27      0.51 o 
   0   3  15        2.11        2.03      0.22 o 
   1   3  15       18.03       22.31      0.44 o 
   2   3  15       27.24       25.32      0.44 o 
   3   3  15      167.47      166.14      2.11 o 
   4   3  15        2.50        3.69      0.29 o 
   0   4  15        9.49        6.58      0.83 o 
   1   4  15       25.11       25.00      0.47 o 
   2   4  15       12.78       13.01      0.32 o 
   3   4  15       10.80       10.92      0.30 o 
   4   4  15       23.05       23.70      0.56 o 
   0   5  15        3.38        2.17      0.21 o 
   1   5  15        4.79        5.03      0.23 o 
   2   5  15       21.88       24.39      0.41 o 
   0   0  16      187.74      176.52      4.63 o 
   1   0  16       47.44       49.71      1.41 o 
   2   0  16       37.42       40.57      0.91 o 
   3   0  16       77.28       82.49      1.69 o 
   4   0  16       56.29       59.40      1.72 o 
   0   1  16      309.32      319.06      4.23 o 
   1   1  16       44.99       42.95      0.67 o 
   2   1  16       38.23       38.77      0.66 o 
   3   1  16       25.57       26.35      0.58 o 
   4   1  16       61.09       59.84      1.32 o 
   0   2  16       54.90       52.20      1.06 o 
   1   2  16        8.38       11.39      0.38 o 
   2   2  16       13.33       11.95      0.34 o 
   3   2  16       17.50       17.72      0.54 o 
   4   2  16        2.73        2.80      0.37 o 
   0   3  16        7.89        7.17      0.36 o 
   1   3  16        4.54        3.68      0.54 o 
   2   3  16       33.96       33.71      0.57 o 
   3   3  16       14.45       14.73      0.34 o 
   0   4  16        5.04        4.76      0.34 o 
   1   4  16        1.83        1.93      0.18 o 
   2   4  16       60.14       64.72      1.26 o 
   0   5  16        0.84        1.37      0.27 o 
   1   5  16       16.65       18.06      0.76 o 
   1   0  17      143.98      146.18      5.31 o 
   2   0  17       59.60       58.73      1.05 o 
   3   0  17        6.22        7.13      0.52 o 
   0   1  17       60.11       63.81      1.16 o 
   1   1  17       51.83       56.32      0.86 o 
   2   1  17      110.97      112.80      1.33 o 
   3   1  17       16.04       16.96      0.36 o 
   0   2  17       24.12       24.31      0.65 o 
   1   2  17       32.30       38.38      0.55 o 
   2   2  17       66.93       67.29      1.07 o 
   3   2  17      135.66      150.03      2.80 o 
   0   3  17       17.59       17.91      0.69 o 
   1   3  17       33.50       33.20      0.57 o 
   2   3  17       60.75       59.54      1.35 o 
   0   4  17        5.40        5.21      0.41 o 
   0   0  18        8.29        9.54      0.75 o 
   1   0  18        1.91        2.12      0.37 o 
   2   0  18      121.35      124.35      3.10 o 
   0   1  18        8.58        8.49      0.34 o 
   1   1  18       11.22       11.62      0.32 o 
   2   1  18       11.78       11.68      0.39 o 
   0   2  18       54.86       63.86      2.20 o 
   1   2  18        9.76        8.84      0.41 o 
                                                 
